# Supplementary material for: Rapid Determination of Per- and Polyfluoroalkyl Substances (PFAS) in Harbour Porpoise Liver Tissue by HybridSPE®–UPLC®–MS/MS
Source: Toxics. 2021 Aug 1;9(8):183. doi: 10.3390/toxics9080183 (PMC8402602; doi:10.3390/toxics9080183)
Supplement: Supplementary file 1 [file toxics-09-00183-s001.zip]

Archive with 1 entries (1 files):
- toxics-1289821-supplementary.pdf
